# Supplementary material for: Interpersonal symptoms in adolescence depression across Asian and European regions: a network approach
Source: BMC Psychiatry. 2024 Oct 22;24:713. doi: 10.1186/s12888-024-06161-9 (PMC11515707; doi:10.1186/s12888-024-06161-9)
Supplement: Supplementary file 2 — Supplementary Material 2 [file 12888_2024_6161_MOESM2_ESM.xlsx]

## Sheet: Sheet1
MDAS1	MDAS2	MDAS3	MDAS4	MDAS5	MDAS6	MDAS7	MDAS8	MDAS9	MDAS10	MDAS11	MDAS12	MDAS13	MDAS14	MDAS15	MDAS16	MDAS17	MDAS18	MDAS19	MDAS20	MDAS21	MDAS22	MDAS23	MDAS24	MDAS25	MDAS26	MDAS27	MDAS28	MDAS29	MDAS30	MDAS31	MDAS32	MDAS33	MDAS34	MDAS35	MDAS36	MDAS37	MDAS38	MDAS39	MDAS40	MDAS41	MDAS42	MDAS43	MDAS44	MDAS45	MDAS46	MDAS47	MDAS48	MDAS49	MDAS50
0	0.1692	0.110532	0.127236	0.148118	0	0.067963	0.0305802	0.0601643	0.0135599	0	0.0574676	0	0.027277	0.00210393	0.00499391	0.059167	0.00910828	0	0.00721682	0	0	0	0.0152143	0.0813125	0	0	-0.00329011	0	0.0170476	0	0	0.0501053	0	0	-0.0324185	0	0	0.0365661	0	0.024065	0	0	0.0114462	0.00886319	0	0	0	0	0
0.1692	0	0.127045	0.0845657	0.130141	0.0362181	0.0269957	0.0566547	0.00126108	0.0177668	0.00688079	0.0421292	0.0691548	0.0098693	0	0	0.0335945	0	0	0.000594537	0.00621473	0	0.014256	0	0	0.0214679	0.0057812	0	0	0	0	0.112145	0	0.00321874	0	0	0	0.000551804	0	0.0116221	0	0.0424236	0	0	0	0.00281122	0	0.000895176	0	0
0.110532	0.127045	0	0.175228	0.0639016	0.00701014	0.02654	0.0722775	0.0350654	0.0176151	0	0.0140328	0.00651479	0.0162775	0.0162404	0.0342443	0	0.0177096	0.031436	0.0100131	0	0	0	0.000954014	0.0703188	0.039942	0.0133873	0	0.00198195	0.047057	0	0	0	0	0	0	0	0.0262383	0	0	0.00893598	0	0.000945767	0	0	0	0	0	0	0
0.127236	0.0845657	0.175228	0	0.144948	0.0462722	0.00999896	0.084616	0.00387505	0.0410341	0.00914859	0	0.0381733	0.01917	0	0	0.00179587	0	0	0.0264209	0.0376443	0.0274005	0.00906615	0	0	0	0	0	0.00680414	0.0113302	0	0.0122538	0.0166214	0.0249647	0	0	0.00838673	0.00703431	0.0061603	0	0	0	0	0	0	0.00944862	0	0	0	0
0.148118	0.130141	0.0639016	0.144948	0	0.0751735	0.0311447	0.0738332	0.0348872	0.0315838	0	0.0540261	0.0430396	0.0229125	0.0371291	0	0.025608	0	0.00613308	0.0271504	0.0206717	0.0189926	0.00261875	0	0	0.00133106	0.00702915	0	0	0	0	0.00424775	0.00569492	0	0	0	0	0	0.0140426	0	0.00540961	0	0	0	0	0.0199575	0	0	0	0
0	0.0362181	0.00701014	0.0462722	0.0751735	0	0.0481535	0.0194797	0	0.0124531	0.230928	0.0135503	0.0453207	0.0213393	0.00866592	0.00504292	0.00636474	0	0.094675	0	0.0213434	0.0242005	0.0372788	0.00860962	0	0	0	0.0126603	0.00810106	0	0.0161811	0.00500959	0	0	0	0.00900537	0	0	0.010676	0	0	0.0178954	0	0	0	0.0254312	0	0.00385339	0	0.00556877
0.067963	0.0269957	0.02654	0.00999896	0.0311447	0.0481535	0	0.215352	0.0406862	0	0	0.0214961	0.00602717	0.0203905	0.0242475	0.00462065	0	0.00381101	0	0	0	0.0273304	0	0.00120394	0.0248256	0.0145031	0.00473457	0	0	0	0	0	0	-0.00852163	0	0	0	0	0	0	0	0	0.0102368	0.00891779	0	0.00666579	0	0	0	0
0.0305802	0.0566547	0.0722775	0.084616	0.0738332	0.0194797	0.215352	0	0.0702237	0.0505012	0	0.0165277	0.0371359	0.0108381	0.0661127	0.0394028	0.00197751	0.0166428	0.0143712	0	0	0.0235097	0.00509273	0.0246319	0.008266	0	0.00292818	0	0.00698218	0.00891606	0	0	0.0161614	0	0	0	0.0109381	0	0.0203784	0	0	0	0.00586975	0	0	0	0.0224673	0.00722413	0	0
0.0601643	0.00126108	0.0350654	0.00387505	0.0348872	0	0.0406862	0.0702237	0	0.149794	0	0.0804862	0.0411339	0.0680296	0	0	0	0.0671878	0	0	0	-0.0156506	-6.9424e-05	0.0214496	0.0441453	0.0170566	0.00328426	-0.00381036	0.000958351	0.0012894	0	0	0.116365	0	0	0	0	0	0	0	0	-0.0152642	0	0.0353364	0.0019616	0.0366268	0	0.0429829	0	0
0.0135599	0.0177668	0.0176151	0.0410341	0.0315838	0.0124531	0	0.0505012	0.149794	0	0.0951733	0	0	0	0.0343759	0.0233882	0.00144089	0.00867617	0.000792854	0	0.00581095	0.114228	0.00484683	0.00347952	0	0.0226508	0	0.039472	0	0.0212293	0	0	0.0582487	0.035492	0.00486965	0.0332223	0	0	0	0	0	0.0131819	0.0269351	0	0	0	0.00377268	0.00556736	0.0108707	0.0275121
0	0.00688079	0	0.00914859	0	0.230928	0	0	0	0.0951733	0	0.0628093	0.032314	0	0.00384339	0	0.0119043	0	0.0978889	0	0.00210177	0.0566563	0.0554103	0	-0.0186025	0	0	0.0153913	0.0436801	0	0.0191226	0	0	0.013622	0.0336425	0.0459333	0	0	0	0	0	0	0	-0.0119982	0	0	0.0278862	0.021246	0	0
0.0574676	0.0421292	0.0140328	0	0.0540261	0.0135503	0.0214961	0.0165277	0.0804862	0	0.0628093	0	0.0715317	0.00062998	0	0.00758048	0.00812717	0.0813631	0.0693585	0	0.0115723	0	-0.0352841	0.104076	0.00652725	0.00964288	0.0207947	-0.0311152	0	0.0521131	0	0.0247048	0.00686113	0	0	-0.0174226	0	0	0	0	0.0279645	0	0.0143407	0.0586305	0.0417381	0	-0.0206453	0	0	0
0	0.0691548	0.00651479	0.0381733	0.0430396	0.0453207	0.00602717	0.0371359	0.0411339	0	0.032314	0.0715317	0	0.125123	0.00204112	0	0.0553265	0	0.0263197	0.0683467	0.0545845	0	0.066155	-0.0078351	0	0	0.0362365	0	0.0581686	-0.0070741	0	0.0241756	0	0	0	0	0	0	0	0.0203741	0	0.0473835	0	0	0	0.0304335	0	0	0	0
0.027277	0.0098693	0.0162775	0.01917	0.0229125	0.0213393	0.0203905	0.0108381	0.0680296	0	0	0.00062998	0.125123	0	0.24734	0.0477336	0.00680873	0.0708604	0.00480037	0.0542002	0.000485016	0	0	0	0.0634793	0.0163742	0.0135991	0	0.0252881	0.0136522	0	0	0	0	0	0	0.0149445	0.0368649	0	0	0.00993412	0	0	0.0149252	0	0.0129838	0	0	0	0
0.00210393	0	0.0162404	0	0.0371291	0.00866592	0.0242475	0.0661127	0	0.0343759	0.00384339	0	0.00204112	0.24734	0	0.139458	0.0171518	0.00752403	0.0127347	0.0600288	0	0.0581677	0.00403187	0.011717	0	0.0168305	0.00206838	0.0255198	0.0299124	0.0014765	0.0148935	0	0.00266632	0.00497292	0	0	0.0383699	0.0272692	0	0	0	0	0	0	0	0.00953779	0.0574386	0.00975655	0	0.0113027
0.00499391	0	0.0342443	0	0	0.00504292	0.00462065	0.0394028	0	0.0233882	0	0.00758048	0	0.0477336	0.139458	0	0.152541	0.0284673	0	0.131442	0.0625535	0.0393063	0	0.0564365	0.0185322	0	0	0	0	0.0165866	0	-0.00328374	0	0	0	0	0	0	0.0663753	0	0	0	0.0189684	0	0	0	0.0234722	0	0	0.00280577
0.059167	0.0335945	0	0.00179587	0.025608	0.00636474	0	0.00197751	0	0.00144089	0.0119043	0.00812717	0.0553265	0.00680873	0.0171518	0.152541	0	0.0519955	0.0889423	0.108561	0.162933	0.0157391	0.0320662	0	0.0181826	0	0	0	0	0	0	0	0.0326154	0	0	0	0	0	0.0510562	0.0847967	0.0116906	0.048309	0	0.038463	0	0.00779228	0	6.27035e-05	0.00638777	0
0.00910828	0	0.0177096	0	0	0	0.00381101	0.0166428	0.0671878	0.00867617	0	0.0813631	0	0.0708604	0.00752403	0.0284673	0.0519955	0	0.076669	0	0	0	-0.012995	0.0875537	0.0594055	0.0662338	0.00383977	-0.0106873	0	0.0363931	0	0	0.0306983	0	0	-0.00731119	0	0	0	0	0	0	0.00346524	0.0106478	0.00103059	0	-0.00960522	0	0.0529851	0.0521803
0	0	0.031436	0	0.00613308	0.094675	0	0.0143712	0	0.000792854	0.0978889	0.0693585	0.0263197	0.00480037	0.0127347	0	0.0889423	0.076669	0	0.0502878	0.116315	0.0296139	0	0.0127275	0	0	0.0269113	-0.010115	0.00612803	0.00446098	0	0.0185853	0.0069736	0	0	0	0	0	0.013084	0.0678681	0	0.0231492	0.0169563	0.0399818	0.0215928	0.0151185	0	0.0021554	0	0
0.00721682	0.000594537	0.0100131	0.0264209	0.0271504	0	0	0	0	0	0	0	0.0683467	0.0542002	0.0600288	0.131442	0.108561	0	0.0502878	0	0.173943	0.0190092	0.0901924	0	0.0223087	0.00966938	0.00850109	0	0.012263	0	0.000389687	0	0.00959079	0	0	0	0	0.0138654	0.0140867	0.0198412	0.0271251	0.000152268	0	0	0	0.0305928	0.0123252	0.00562835	0	0.00292835
0	0.00621473	0	0.0376443	0.0206717	0.0213434	0	0	0	0.00581095	0.00210177	0.0115723	0.0545845	0.000485016	0	0.0625535	0.162933	0	0.116315	0.173943	0	0.100462	0.00558132	0.0124577	0	0.0232636	0	0	0.00682494	0.00638812	0	0.00472839	0	0	0	0	0	0.00993704	0.0700851	0.0259278	0	0.0537336	0.013	0.0764581	0.0102475	0	0	0	0	0
0	0	0	0.0274005	0.0189926	0.0242005	0.0273304	0.0235097	-0.0156506	0.114228	0.0566563	0	0	0	0.0581677	0.0393063	0.0157391	0	0.0296139	0.0190092	0.100462	0	0.0669745	0.0369298	-0.00222642	0	0	0.0553569	0	0.00358202	0	0	0.0213686	0.00522919	0.0051402	0.0477468	0.00734549	0	0.029898	0.00636516	0	0.00277656	0.057797	-0.0118706	0.0355902	0.00849443	0.026136	0	0	0
0	0.014256	0	0.00906615	0.00261875	0.0372788	0	0.00509273	-6.9424e-05	0.00484683	0.0554103	-0.0352841	0.066155	0	0.00403187	0	0.0320662	-0.012995	0	0.0901924	0.00558132	0.0669745	0	0	-0.0231644	0	0.00165526	0.0937	0.0223893	-0.00523625	0.0354632	0.0885636	0	0.0542473	0.0480045	0.0406079	0	0	0	0.0251257	0	0.0506448	0	-0.0558672	0	0.00134829	0.0339233	0.0658033	0	0
0.0152143	0	0.000954014	0	0	0.00860962	0.00120394	0.0246319	0.0214496	0.00347952	0	0.104076	-0.0078351	0	0.011717	0.0564365	0	0.0875537	0.0127275	0	0.0124577	0.0369298	0	0	0.114749	0	0.00399912	0	0.00527307	0.032875	0	0	0.0392329	0	0.00163179	0	0.00800883	0	0.0322066	0.0121038	0	0	0.0534758	0.0198619	0.00760504	0.00943777	0	0	0.0256726	0.0562269
0.0813125	0	0.0703188	0	0	0	0.0248256	0.008266	0.0441453	0	-0.0186025	0.00652725	0	0.0634793	0	0.0185322	0.0181826	0.0594055	0	0.0223087	0	-0.00222642	-0.0231644	0.114749	0	0.13224	0.0524034	0	0.0665422	0.184939	0	0	0.0425043	0	0	0	0.0182407	0.00633333	0.0198163	0.0031863	0.0239741	0	0	0.0425535	0.0132398	0	0	0	0.0358122	0
0	0.0214679	0.039942	0	0.00133106	0	0.0145031	0	0.0170566	0.0226508	0	0.00964288	0	0.0163742	0.0168305	0	0	0.0662338	0	0.00966938	0.0232636	0	0	0	0.13224	0	0.1826	0	0.000628208	0.100016	0.0234262	0	0.00844747	0.0102886	0	0.000172217	0.0224264	0.028721	0	0	0.007407	0	0	0.00055006	0	0.00453359	0	0.0267596	0.0514899	0.0145897
0	0.0057812	0.0133873	0	0.00702915	0	0.00473457	0.00292818	0.00328426	0	0	0.0207947	0.0362365	0.0135991	0.00206838	0	0	0.00383977	0.0269113	0.00850109	0	0	0.00165526	0.00399912	0.0524034	0.1826	0	0.0602545	0.0755954	0.0132749	0.138518	0.0528049	0.0222627	0.0216511	0.0211418	0.051429	0.0258071	0.0208027	0	0.0190297	0	0	0	0	0.00212254	0.0162834	0	0.00419556	0.0468297	0
-0.00329011	0	0	0	0	0.0126603	0	0	-0.00381036	0.039472	0.0153913	-0.0311152	0	0	0.0255198	0	0	-0.0106873	-0.010115	0	0	0.0553569	0.0937	0	0	0	0.0602545	0	0.109606	0	0.031922	0.00781088	0	0.036785	0.0634477	0.074307	0.0373446	0	0	0	0	0.0034845	0	-0.0295529	0.010008	0	0.0943287	0.019124	0	0.02849
0	0	0.00198195	0.00680414	0	0.00810106	0	0.00698218	0.000958351	0	0.0436801	0	0.0581686	0.0252881	0.0299124	0	0	0	0.00612803	0.012263	0.00682494	0	0.0223893	0.00527307	0.0665422	0.000628208	0.0755954	0.109606	0	0.0776001	0.0352234	0	0.0171349	0.162884	0.014349	0.0423818	0.0399287	0.0265818	0	0	0.00502529	0.0199425	0	0	0.000870151	0.0320774	0	0.00379058	0.0265122	0.00867043
0.0170476	0	0.047057	0.0113302	0	0	0	0.00891606	0.0012894	0.0212293	0	0.0521131	-0.0070741	0.0136522	0.0014765	0.0165866	0	0.0363931	0.00446098	0	0.00638812	0.00358202	-0.00523625	0.032875	0.184939	0.100016	0.0132749	0	0.0776001	0	0.0351755	0	0.0476337	3.63191e-05	0	0	0.0466103	0.0147192	0	0	0.00483369	0	0.0268468	0.0446154	0.0235642	0.00794887	0	0	0.00488029	0.0176212
0	0	0	0	0	0.0161811	0	0	0	0	0.0191226	0	0	0	0.0148935	0	0	0	0	0.000389687	0	0	0.0354632	0	0	0.0234262	0.138518	0.031922	0.0352234	0.0351755	0	0.0801628	0	0.0656522	0.0789055	0.0995844	0.0336382	0	0	0.0133591	0	0	0	0	0	0.0224446	0	0.0312281	0.0339904	0.0228042
0	0.112145	0	0.0122538	0.00424775	0.00500959	0	0	0	0	0	0.0247048	0.0241756	0	0	-0.00328374	0	0	0.0185853	0	0.00472839	0	0.0885636	0	0	0	0.0528049	0.00781088	0	0	0.0801628	0	0.11005	0.0340521	0.0653659	0.0506977	0	0.0105959	0	0.052643	0	0.0122934	0	0	0.0548456	0.0319704	0	0.010223	0	0
0.0501053	0	0	0.0166214	0.00569492	0	0	0.0161614	0.116365	0.0582487	0	0.00686113	0	0	0.00266632	0	0.0326154	0.0306983	0.0069736	0.00959079	0	0.0213686	0	0.0392329	0.0425043	0.00844747	0.0222627	0	0.0171349	0.0476337	0	0.11005	0	0.0850995	0.0191791	0	0.0223277	0.0164505	0.0275609	0.00539069	0.0215393	0	0.0422101	0.0238708	0.0290624	0	0	0.0557668	0.00244434	0
0	0.00321874	0	0.0249647	0	0	-0.00852163	0	0	0.035492	0.013622	0	0	0	0.00497292	0	0	0	0	0	0	0.00522919	0.0542473	0	0	0.0102886	0.0216511	0.036785	0.162884	3.63191e-05	0.0656522	0.0340521	0.0850995	0	0.169103	0.0295046	0.0484802	0.0058317	0	0	0	0.0451427	0	0	0	0	0.00861242	0.0191361	0.0307351	0.0484835
0	0	0	0	0	0	0	0	0	0.00486965	0.0336425	0	0	0	0	0	0	0	0	0	0	0.0051402	0.0480045	0.00163179	0	0	0.0211418	0.0634477	0.014349	0	0.0789055	0.0653659	0.0191791	0.169103	0	0.185167	0.021151	0.0124204	0	0.0267599	0.00955149	0.00213266	0.0136906	-0.0273447	0.01067	0.0417544	0	0.0235105	0.0203192	0.00137833
-0.0324185	0	0	0	0	0.00900537	0	0	0	0.0332223	0.0459333	-0.0174226	0	0	0	0	0	-0.00731119	0	0	0	0.0477468	0.0406079	0	0	0.000172217	0.051429	0.074307	0.0423818	0	0.0995844	0.0506977	0	0.0295046	0.185167	0	0.124235	0	0	0	0	0	0	-0.0277261	0	0	0.029945	0.0348957	0.0175476	0.0198674
0	0	0	0.00838673	0	0	0	0.0109381	0	0	0	0	0	0.0149445	0.0383699	0	0	0	0	0	0	0.00734549	0	0.00800883	0.0182407	0.0224264	0.0258071	0.0373446	0.0399287	0.0466103	0.0336382	0	0.0223277	0.0484802	0.021151	0.124235	0	0.195693	0.0325976	0	0.0266745	0.0251264	0.0185066	0	0.0374117	0.0133526	0.00582843	0	0.0388129	0.023565
0	0.000551804	0.0262383	0.00703431	0	0	0	0	0	0	0	0	0	0.0368649	0.0272692	0	0	0	0	0.0138654	0.00993704	0	0	0	0.00633333	0.028721	0.0208027	0	0.0265818	0.0147192	0	0.0105959	0.0164505	0.0058317	0.0124204	0	0.195693	0	0.0950826	0.0188132	0.254501	0.0371819	0.0181832	0.0282972	0.00348585	0	0.0488194	0.00824553	0	0.0172036
0.0365661	0	0	0.0061603	0.0140426	0.010676	0	0.0203784	0	0	0	0	0	0	0	0.0663753	0.0510562	0	0.013084	0.0140867	0.0700851	0.029898	0	0.0322066	0.0198163	0	0	0	0	0	0	0	0.0275609	0	0	0	0.0325976	0.0950826	0	0.181106	0.0290027	0.0316966	0.0552255	0.0938996	0.067181	0.00710238	0.00976009	0.0077164	0	0.0273191
0	0.0116221	0	0	0	0	0	0	0	0	0	0	0.0203741	0	0	0	0.0847967	0	0.0678681	0.0198412	0.0259278	0.00636516	0.0251257	0.0121038	0.0031863	0	0.0190297	0	0	0	0.0133591	0.052643	0.00539069	0	0.0267599	0	0	0.0188132	0.181106	0	0.0993623	0.161762	0.0573696	0.0699676	0.0296194	0.0666825	0	0	0.000593384	0
0.024065	0	0.00893598	0	0.00540961	0	0	0	0	0	0	0.0279645	0	0.00993412	0	0	0.0116906	0	0	0.0271251	0	0	0	0	0.0239741	0.007407	0	0	0.00502529	0.00483369	0	0	0.0215393	0	0.00955149	0	0.0266745	0.254501	0.0290027	0.0993623	0	0.106049	0.0333277	0.0489629	0.0593905	0.030968	0.0323739	0.0191211	0.050009	0
0	0.0424236	0	0	0	0.0178954	0	0	-0.0152642	0.0131819	0	0	0.0473835	0	0	0	0.048309	0	0.0231492	0.000152268	0.0537336	0.00277656	0.0506448	0	0	0	0	0.0034845	0.0199425	0	0	0.0122934	0	0.0451427	0.00213266	0	0.0251264	0.0371819	0.0316966	0.161762	0.106049	0	0.061411	0.0387193	0.012199	0.0271981	0.0671876	0.00129757	0.0244362	0.023106
0	0	0.000945767	0	0	0	0.0102368	0.00586975	0	0.0269351	0	0.0143407	0	0	0	0.0189684	0	0.00346524	0.0169563	0	0.013	0.057797	0	0.0534758	0	0	0	0	0	0.0268468	0	0	0.0422101	0	0.0136906	0	0.0185066	0.0181832	0.0552255	0.0573696	0.0333277	0.061411	0	0.111526	0.189928	0.0464144	0.00580036	0.0284027	0	0.00838618
0.0114462	0	0	0	0	0	0.00891779	0	0.0353364	0	-0.0119982	0.0586305	0	0.0149252	0	0	0.038463	0.0106478	0.0399818	0	0.0764581	-0.0118706	-0.0558672	0.0198619	0.0425535	0.00055006	0	-0.0295529	0	0.0446154	0	0	0.0238708	0	-0.0273447	-0.0277261	0	0.0282972	0.0938996	0.0699676	0.0489629	0.0387193	0.111526	0	0.173684	0.0305675	0	0.00987243	0.0202115	0
0.00886319	0	0	0	0	0	0	0	0.0019616	0	0	0.0417381	0	0	0	0	0	0.00103059	0.0215928	0	0.0102475	0.0355902	0	0.00760504	0.0132398	0	0.00212254	0.010008	0.000870151	0.0235642	0	0.0548456	0.0290624	0	0.01067	0	0.0374117	0.00348585	0.067181	0.0296194	0.0593905	0.012199	0.189928	0.173684	0	0.130061	0.00534477	0	0.00394749	0.0184717
0	0.00281122	0	0.00944862	0.0199575	0.0254312	0.00666579	0	0.0366268	0	0	0	0.0304335	0.0129838	0.00953779	0	0.00779228	0	0.0151185	0.0305928	0	0.00849443	0.00134829	0.00943777	0	0.00453359	0.0162834	0	0.0320774	0.00794887	0.0224446	0.0319704	0	0	0.0417544	0	0.0133526	0	0.00710238	0.0666825	0.030968	0.0271981	0.0464144	0.0305675	0.130061	0	0.107835	0.116215	0	0
0	0	0	0	0	0	0	0.0224673	0	0.00377268	0.0278862	-0.0206453	0	0	0.0574386	0.0234722	0	-0.00960522	0	0.0123252	0	0.026136	0.0339233	0	0	0	0	0.0943287	0	0	0	0	0	0.00861242	0	0.029945	0.00582843	0.0488194	0.00976009	0	0.0323739	0.0671876	0.00580036	0	0.00534477	0.107835	0	0.161713	0.0334351	0.0653876
0	0.000895176	0	0	0	0.00385339	0	0.00722413	0.0429829	0.00556736	0.021246	0	0	0	0.00975655	0	6.27035e-05	0	0.0021554	0.00562835	0	0	0.0658033	0	0	0.0267596	0.00419556	0.019124	0.00379058	0	0.0312281	0.010223	0.0557668	0.0191361	0.0235105	0.0348957	0	0.00824553	0.0077164	0	0.0191211	0.00129757	0.0284027	0.00987243	0	0.116215	0.161713	0	0.0815815	0.0310334
0	0	0	0	0	0	0	0	0	0.0108707	0	0	0	0	0	0	0.00638777	0.0529851	0	0	0	0	0	0.0256726	0.0358122	0.0514899	0.0468297	0	0.0265122	0.00488029	0.0339904	0	0.00244434	0.0307351	0.0203192	0.0175476	0.0388129	0	0	0.000593384	0.050009	0.0244362	0	0.0202115	0.00394749	0	0.0334351	0.0815815	0	0.155823
0	0	0	0	0	0.00556877	0	0	0	0.0275121	0	0	0	0	0.0113027	0.00280577	0	0.0521803	0	0.00292835	0	0	0	0.0562269	0	0.0145897	0	0.02849	0.00867043	0.0176212	0.0228042	0	0	0.0484835	0.00137833	0.0198674	0.023565	0.0172036	0.0273191	0	0	0.023106	0.00838618	0	0.0184717	0	0.0653876	0.0310334	0.155823	0
0	0	0.0219412	0	0	0	0	0	0	0.000733863	0	0	0	0.0157985	0.0179199	0.0396281	0	0.0699991	0.0215445	0	0.00126224	0	0	0.0579686	0	0.0148007	0.00832848	0	0	0.0345098	0.0032523	0	0.0468949	0	0.00180224	0	0.0239788	0	0.0113541	0.0116464	0.0269773	0	0.0513606	0.043758	0.0154875	0.00885672	0.00591803	0.025567	0.105952	0.242724
0	0	0	0.0165398	0	0.00234909	0	0	0	0	0.0323746	-0.00948707	0.0442929	0	0	0	0	0	0	0.0171486	0	0	0.0792158	0	0	0	0.0173268	0.0166675	0.0636096	0	0.0108896	0.0201593	0	0.05579	0.0544044	0.0460967	0	0.0285937	0	0.028365	0	0.0337906	0	0	0	0.00384176	0.0829045	0.0693275	0.0604595	0.0504511
[truncated: 2 more columns]
